# Supplementary material for: RAP1 GTPase Overexpression is Associated with Cervical Intraepithelial Neoplasia
Source: PLoS One. 2015 Apr 9;10(4):e0123531. doi: 10.1371/journal.pone.0123531 (PMC4391937; doi:10.1371/journal.pone.0123531)
Supplement: S1 Dataset — (XLSX) [file pone.0123531.s002.xlsx]

## Sheet: Plan1
GROUP	RI RAP1	RI P16
NDM	0.91	1.07
NDM	1	1.1
NDM	1.06	1.3
NDM	1.08	1.58
NDM	1.15	0.96
NDM	1.15	1.33
NDM	1.16	1.19
NDM	1.18	1.78
NDM	1.18	1.17
NDM	1.2	1.2
NDM	1.24	1.04
NDM	1.27	1.57
NDM	1.4	1.38
NDM	1.42	1.09
NDM	1.46	1.43
NDM	1.49	1.27
NDM	1.53	1.38
NDM	1.67	1.67
CIN 1	0.96	1.45
CIN 1	0.98	2.25
CIN 1	1.02	1.07
CIN 1	1.03	2.05
CIN 1	1.05	1.05
CIN 1	1.08	1.44
CIN 1	1.13	1.29
CIN 1	1.14	1.24
CIN 1	1.16	1.28
CIN 1	1.18	1.4
CIN 1	1.18	1.26
CIN 1	1.19	1.47
CIN 1	1.19	1.43
CIN 1	1.19	1.48
CIN 1	1.22	1.19
CIN 1	1.26	1.19
CIN 1	1.27	1.25
CIN 1	1.28	1.6
CIN 1	1.3	1.48
CIN 1	1.31	1.24
CIN 1	1.4	1.6
CIN 1	1.4	1.6
CIN 1	1.42	1.62
CIN 1	1.42	1.43
CIN 1	1.44	1.08
CIN 1	1.45	1.93
CIN 1	1.46	1.24
CIN 1	1.46	1.63
CIN 1	1.47	2.2
CIN 1	1.48	1.77
CIN 1	1.48	1.62
CIN 1	1.5	1.76
CIN 1	1.5	1.66
CIN 1	1.52	1.7
CIN 1	1.56	1.31
CIN 1	1.6	1.01
CIN 1	1.61	1.8
CIN 1	1.62	1.34
CIN 1	1.66	1.63
CIN 1	1.67	1.23
CIN 1	1.72	1.32
CIN 1	1.8	1.67
CIN 1	1.81	1.42
CIN 1	1.88	1.88
CIN 1	1.92	1.92
CIN 1	1.93	1.93
CIN 1	1.93	1.59
CIN 1	1.99	1.99
CIN 1	2.13	1.25
CIN 1	2.22	1.71
CIN 2/3	1.21	4.94
CIN 2/3	1.3	2.39
CIN 2/3	1.39	3.2
CIN 2/3	1.42	2.33
CIN 2/3	1.43	5.09
CIN 2/3	1.44	5.73
CIN 2/3	1.46	3.06
CIN 2/3	1.49	2.37
CIN 2/3	1.55	4.67
CIN 2/3	1.55	3.18
CIN 2/3	1.58	3.17
CIN 2/3	1.58	3.8
CIN 2/3	1.58	1.98
CIN 2/3	1.61	2.22
CIN 2/3	1.61	4.79
CIN 2/3	1.64	0.93
CIN 2/3	1.67	1.68
CIN 2/3	1.69	3.9
CIN 2/3	1.76	3.26
CIN 2/3	1.8	3.01
CIN 2/3	1.87	2.62
CIN 2/3	1.89	2.45
CIN 2/3	1.91	1.91
CIN 2/3	1.92	1.92
CIN 2/3	1.92	1.92
CIN 2/3	1.92	1.92
CIN 2/3	1.97	1.97
CIN 2/3	2.08	3.19
CIN 2/3	2.14	4.94
CIN 2/3	2.24	3.64
CIN 2/3	2.17	2.28
CIN 2/3	2.18	5.94
