# Supplementary material for: RAP1 GTPase Overexpression is Associated with Cervical Intraepithelial Neoplasia
Source: PLoS One. 2015 Apr 9;10(4):e0123531. doi: 10.1371/journal.pone.0123531 (PMC4391937; doi:10.1371/journal.pone.0123531)
Supplement: S2 Dataset — (XLSX) [file pone.0123531.s003.xlsx]

## Sheet: Plan1
GROUP	RAP1 pattern	P16INK4A pattern	HPV type detected
NDM	2	2	0
NDM	2	2	0
NDM	0	2	0
NDM	2	2	0
NDM	2	2	0
NDM	2	2	0
NDM	2	2	0
NDM	1	2	0
NDM	2	1	0
NDM	1	1	0
NDM	1	1	0
NDM	1	1	0
NDM	1	1	0
NDM	1	1	0
NDM	1	1	0
NDM	1	1	0
NDM	1	1	0
NDM	1	1	0
NDM	1	1	0
NDM	1	1	0
NDM	0	1	0
NDM	0	1	0
NDM	1	0	0
NDM	0	0	0
NDM	0	0	0
NDM	0	0	0
NDM	0	0	0
NDM	0	0	0
NDM	0	0	0
NDM	0	0	0
NDM	0	0	0
NDM	0	0	0
NDM	1	0	0
CIN 1	1	3	31
CIN 1	2	2	16
CIN 1	1	2	16
CIN 1	2	2	16
CIN 1	1	2	16
CIN 1	1	2	16
CIN 1	2	2	16
CIN 1	2	2	16
CIN 1	2	2	16
CIN 1	1	2	16
CIN 1	2	2	16
CIN 1	2	2	16
CIN 1	2	2	16
CIN 1	2	2	16
CIN 1	2	2	16
CIN 1	1	2	16
CIN 1	1	2	16
CIN 1	2	2	16
CIN 1	1	2	16
CIN 1	2	2	16
CIN 1	2	2	16
CIN 1	2	2	16
CIN 1	1	2	16
CIN 1	2	2	16
CIN 1	2	2	16
CIN 1	1	2	18
CIN 1	2	2	18
CIN 1	2	2	18
CIN 1	1	2	18
CIN 1	2	2	18
CIN 1	1	2	18
CIN 1	2	2	18
CIN 1	1	2	18
CIN 1	2	2	18
CIN 1	1	2	18
CIN 1	2	2	18
CIN 1	2	2	18
CIN 1	2	2	18
CIN 1	2	2	18
CIN 1	1	2	16
CIN 1	2	2	16
CIN 1	1	2	16
CIN 1	2	2	16
CIN 1	1	2	16
CIN 1	1	2	16
CIN 1	1	2	16
CIN 1	2	2	16
CIN 1	2	2	16
CIN 1	2	1	16
CIN 1	1	1	16
CIN 1	1	1	16
CIN 1	1	1	16
CIN 1	2	1	16
CIN 1	1	1	16
CIN 1	2	1	16
CIN 1	2	1	16
CIN 1	1	1	16
CIN 1	2	1	16
CIN 1	2	1	16
CIN 1	2	1	16
CIN 1	1	1	16
CIN 1	1	1	16
CIN 1	2	1	18
CIN 1	1	1	18
CIN 1	1	1	18
CIN 1	1	1	18
CIN 1	1	1	18
CIN 1	1	1	18
CIN 1	1	1	18
CIN 1	1	1	18
CIN 1	2	1	18
CIN 1	1	1	18
CIN 1	2	1	18
CIN 1	1	1	18
CIN 1	1	1	18
CIN 1	1	1	18
CIN 1	2	1	18
CIN 1	1	1	18
CIN 1	1	1	18
CIN 1	1	1	18
CIN 1	2	1	16
CIN 1	1	0	16
CIN 1	1	0	16
CIN 1	1	0	16
CIN 2/3	2	3	31
CIN 2/3	2	3	16
CIN 2/3	2	3	16
CIN 2/3	2	3	16
CIN 2/3	2	3	16
CIN 2/3	2	3	16
CIN 2/3	2	3	16
CIN 2/3	2	3	16
CIN 2/3	2	3	16
CIN 2/3	2	3	16
CIN 2/3	2	3	16
CIN 2/3	2	3	16
CIN 2/3	2	3	16
CIN 2/3	2	3	16
CIN 2/3	2	3	16
CIN 2/3	2	3	16
CIN 2/3	1	3	16
CIN 2/3	3	3	16
CIN 2/3	3	3	16
CIN 2/3	3	3	16
CIN 2/3	3	3	16
CIN 2/3	3	3	16
CIN 2/3	1	3	16
CIN 2/3	3	3	16
CIN 2/3	3	3	16
CIN 2/3	3	3	16
CIN 2/3	3	3	16
CIN 2/3	3	3	16
CIN 2/3	3	3	16
CIN 2/3	3	3	16
CIN 2/3	3	3	16
CIN 2/3	3	3	16
CIN 2/3	3	3	16
CIN 2/3	3	3	16
CIN 2/3	3	3	16
CIN 2/3	3	3	16
CIN 2/3	3	3	16
CIN 2/3	3	3	16
CIN 2/3	3	3	16
CIN 2/3	3	3	16
CIN 2/3	3	3	16
CIN 2/3	3	3	16
CIN 2/3	3	3	18
CIN 2/3	3	3	18
CIN 2/3	3	3	18
CIN 2/3	3	3	18
CIN 2/3	3	3	18
CIN 2/3	3	3	18
CIN 2/3	3	3	18
CIN 2/3	3	3	18
CIN 2/3	1	3	18
CIN 2/3	3	3	18
CIN 2/3	3	3	18
CIN 2/3	0	3	18
CIN 2/3	0	3	18
CIN 2/3	0	3	18
CIN 2/3	3	3	18
CIN 2/3	3	3	18
CIN 2/3	3	3	18
CIN 2/3	0	2	16
CIN 2/3	2	2	16
CIN 2/3	0	2	16
CIN 2/3	3	1	16
CIN 2/3	3	1	16
CIN 2/3	1	0	16
CIN 2/3	0	0	16
