# Supplementary material for: RAP1 GTPase Overexpression is Associated with Cervical Intraepithelial Neoplasia
Source: PLoS One. 2015 Apr 9;10(4):e0123531. doi: 10.1371/journal.pone.0123531 (PMC4391937; doi:10.1371/journal.pone.0123531)
Supplement: S3 Dataset — (XLSX) [file pone.0123531.s004.xlsx]

## Sheet: Plan1
GROUP	RAP1 pattern
NDM	2
NDM	2
NDM	0
NDM	2
NDM	2
NDM	2
NDM	2
NDM	1
NDM	2
NDM	1
NDM	1
NDM	1
NDM	1
NDM	1
NDM	1
NDM	1
NDM	1
NDM	1
NDM	1
NDM	1
NDM	0
NDM	0
NDM	1
NDM	0
NDM	0
NDM	0
NDM	0
NDM	0
NDM	0
NDM	0
NDM	0
NDM	0
NDM	1
CIN 1	1
CIN 1	2
CIN 1	1
CIN 1	2
CIN 1	1
CIN 1	1
CIN 1	2
CIN 1	2
CIN 1	2
CIN 1	1
CIN 1	2
CIN 1	2
CIN 1	2
CIN 1	2
CIN 1	2
CIN 1	1
CIN 1	1
CIN 1	2
CIN 1	1
CIN 1	2
CIN 1	2
CIN 1	2
CIN 1	1
CIN 1	2
CIN 1	2
CIN 1	1
CIN 1	2
CIN 1	2
CIN 1	1
CIN 1	2
CIN 1	1
CIN 1	2
CIN 1	1
CIN 1	2
CIN 1	1
CIN 1	2
CIN 1	2
CIN 1	2
CIN 1	2
CIN 1	1
CIN 1	2
CIN 1	1
CIN 1	2
CIN 1	1
CIN 1	1
CIN 1	1
CIN 1	2
CIN 1	2
CIN 1	2
CIN 1	1
CIN 1	1
CIN 1	1
CIN 1	2
CIN 1	1
CIN 1	2
CIN 1	2
CIN 1	1
CIN 1	2
CIN 1	2
CIN 1	2
CIN 1	1
CIN 1	1
CIN 1	2
CIN 1	1
CIN 1	1
CIN 1	1
CIN 1	1
CIN 1	1
CIN 1	1
CIN 1	1
CIN 1	2
CIN 1	1
CIN 1	2
CIN 1	1
CIN 1	1
CIN 1	1
CIN 1	2
CIN 1	1
CIN 1	1
CIN 1	1
CIN 1	2
CIN 1	1
CIN 1	1
CIN 1	1
CIN 2/3	2
CIN 2/3	2
CIN 2/3	2
CIN 2/3	2
CIN 2/3	2
CIN 2/3	2
CIN 2/3	2
CIN 2/3	2
CIN 2/3	2
CIN 2/3	2
CIN 2/3	2
CIN 2/3	2
CIN 2/3	2
CIN 2/3	2
CIN 2/3	2
CIN 2/3	2
CIN 2/3	1
CIN 2/3	3
CIN 2/3	3
CIN 2/3	3
CIN 2/3	3
CIN 2/3	3
CIN 2/3	1
CIN 2/3	3
CIN 2/3	3
CIN 2/3	3
CIN 2/3	3
CIN 2/3	3
CIN 2/3	3
CIN 2/3	3
CIN 2/3	3
CIN 2/3	3
CIN 2/3	3
CIN 2/3	3
CIN 2/3	3
CIN 2/3	3
CIN 2/3	3
CIN 2/3	3
CIN 2/3	3
CIN 2/3	3
CIN 2/3	3
CIN 2/3	3
CIN 2/3	3
CIN 2/3	3
CIN 2/3	3
CIN 2/3	3
CIN 2/3	3
CIN 2/3	3
CIN 2/3	3
CIN 2/3	3
CIN 2/3	1
CIN 2/3	3
CIN 2/3	3
CIN 2/3	0
CIN 2/3	0
CIN 2/3	0
CIN 2/3	3
CIN 2/3	3
CIN 2/3	3
CIN 2/3	0
CIN 2/3	2
CIN 2/3	0
CIN 2/3	3
CIN 2/3	3
CIN 2/3	1
CIN 2/3	0
